# Supplementary material for: Development of the Scores for Traditional and Modified Japanese Diets
Source: Nutrients. 2023 Jul 14;15(14):3146. doi: 10.3390/nu15143146 (PMC10386055; doi:10.3390/nu15143146)
Supplement: Supplementary file 1 [file nutrients-15-03146-s001.zip]

Archive with 1 entries (1 files):
- nutrients-2463612-supplementary.pdf
